# Supplementary material for: The Potential for High-Priority Care Based on Pain Through Facial Expression Detection with Patients Experiencing Chest Pain
Source: Diagnostics (Basel). 2024 Dec 25;15(1):17. doi: 10.3390/diagnostics15010017 (PMC11720015; doi:10.3390/diagnostics15010017)
Supplement: Supplementary file 1 [file diagnostics-15-00017-s001.zip]

Archive with 1 entries (1 files):
- diagnostics-3277028-supplementary.pdf
